# Supplementary material for: Slx5p‐Slx8p Promotes Accurate Chromosome Segregation by Mediating the Degradation of Synaptonemal Complex Components during Meiosis
Source: Adv Sci (Weinh). 2020 Jan 1;7(4):1900739. doi: 10.1002/advs.201900739 (PMC7029635; doi:10.1002/advs.201900739)
Supplement: Supplementary file 2 — Supplemental Table 1 [file ADVS-7-1900739-s002.xlsx]

## Sheet: Figure 1A
Figure 1A
	Single	Bi+ Bi+Tri/Tetranuclei	Total	%Bi+Tr/Te
WT	32	423	455	92.97
	29	383	412	92.96
	52	516	564	91.49
uls1Δ	99	453	552	82.07
	101	450	551	81.67
	37	490	527	92.98
rad18Δ	79	450	529	85.07
	148	281	429	65.5
	139	372	508	73.23
slx5Δ	447	65	512	12.7
	535	39	574	6.79
	480	45	525	8.57
slx8Δ	473	137	610	22.46
	385	99	484	20.45
	338	162	500	32.4
slx5Δ/slx8Δ	324	176	500	35.2
	404	96	500	19.2
	351	149	500	29.8

## Sheet: Figure 1B
Figure 1B
	WT					WT					WT
	Single	Bi+ Bi+Tri/Tetranuclei	Total	%Bi+Tr/Te		Single	Bi+ Bi+Tri/Tetranuclei	Total	%Bi+Tr/Te		Single	Bi+ Bi+Tri/Tetranuclei	Total	%Bi+Tr/Te
0h	558	3	561	0.53		279	3	282	1.06		661	8	212	3.77
1h	533	16	549	2.91		249	0	249	0		422	8	325	2.46
2h	630	9	639	1.41		237	3	240	1.25		389	10	253	3.95
3h	635	23	658	3.5		291	12	303	3.96		696	19	296	6.42
4h	544	40	584	6.85		208	4	212	1.89		512	17	265	6.42
5h	474	99	573	17.28		292	14	306	4.58		412	46	385	11.95
6h	405	177	582	30.41		225	106	331	32.02		438	94	398	23.62
7h	368	255	623	40.93		148	142	290	48.97		275	151	354	42.66
8h	342	401	743	53.97		112	177	289	61.25		249	190	339	56.05
9h	279	304	583	52.14		61	222	283	78.45		106	203	265	76.6
10h	213	471	684	68.86		60	243	303	80.2		78	287	349	82.23
11h	65	491	556	88.31		11	216	227	95.15		69	283	327	86.54
12h	45	570	615	92.86		16	320	336	95.24		5	259	268	96.64
	slx8Δ					slx8Δ					slx8Δ
	Single	Bi+ Bi+Tri/Tetranuclei	Total	%Bi+Tr/Te		Single	Bi+ Bi+Tri/Tetranuclei	Total	%Bi+Tr/Te		Single	Bi+ Bi+Tri/Tetranuclei	Total	%Bi+Tr/Te
0h	186	0	186	0		113	0	113	0		603	6	609	0.985222
1h	204	2	206	0.97		230	3	233	1.28755		434	7	441	1.5873
2h	187	0	187	0		224	6	230	2.6087		470	12	482	2.48963
3h	208	0	208	0		232	7	239	2.92887		639	24	663	3.61991
4h	207	2	209	0.96		273	6	279	2.15054		583	17	600	2.83333
5h	285	7	292	2.4		220	6	226	2.65487		582	24	606	3.9604
6h	226	24	250	9.6		242	21	263	7.98479		637	33	670	4.92537
7h	178	36	214	16.82		216	43	259	16.6023		434	67	501	13.3733
8h	202	50	252	19.84		202	75	277	27.0758		407	127	534	23.7828
9h	271	116	387	29.97		203	86	289	29.7578		361	114	475	24
10h	136	75	211	35.55		97	52	149	34.8993		341	126	467	26.9807
11h	158	63	221	28.51		144	130	274	47.4453		426	151	577	26.1698
12h	130	113	243	46.5		169	229	398	57.5377		329	157	486	32.3045
	slx5Δ					slx5Δ					slx5Δ
	Single	Te	Total	%Bi+Tr/Te		Single	Te	Bi+ Bi+Tri/Tetranuclei	%Bi+Tr/Te		Single	Bi+ Bi+Tri/Tetranuclei	Total	%Bi+Tr/Te
0h	427	2	429	0.4662		494	6	500	1.2		581	1	582	0.171821
1h	437	3	440	0.681818		494	6	500	1.2		343	4	347	1.15274
2h	500	2	502	0.398406		495	5	500	1		533	9	542	1.66052
3h	443	5	448	1.11607		492	8	500	1.6		467	7	474	1.47679
4h	406	4	410	0.97561		381	3	384	0.78		400	5	405	1.23457
5h	495	5	500	1		488	12	500	2.4		554	12	566	2.12014
6h	461	7	468	1.49573		394	12	406	2.96		489	14	503	2.7833
7h	371	5	376	1.32979		416	6	422	1.42		511	47	558	8.42294
8h	502	14	516	2.71318		472	28	500	5.6		532	68	600	11.3333
9h	454	8	462	1.7316		388	25	413	6.05		506	84	590	14.2373
10h	413	21	434	4.83871		442	58	500	11.6		478	112	590	18.9831
11h	475	25	500	5		332	66	398	16.58		398	123	521	23.6084
12h	405	33	438	7.53425		266	68	334	20.36		476	161	637	25.2747
	slx5Δ/slx8Δ					slx5Δ/slx8Δ					slx5Δ/slx8Δ
		Te	Total	%Bi+Tr/Te			Bi+ Bi+Tri/Tetranuclei	Total	%Bi+Tr/Te			Bi+ Bi+Tri/Tetranuclei	Total	%Bi+Tr/Te
0h	498	2	500	0.4		496	4	500	0.8		492	8	500	1.6
1h	497	3	500	0.6		487	13	500	2.6		491	9	500	1.8
2h	497	3	500	0.6		447	7	454	1.54185		490	10	500	2
3h	498	2	500	0.4		486	14	500	2.8		487	13	500	2.6
4h	493	7	500	1.4		491	9	500	1.8		492	8	500	1.6
5h	479	21	500	4.2		446	5	451	1.10865		495	5	500	1
6h	490	10	500	2		484	16	500	3.2		485	15	500	3
7h	467	33	500	6.6		484	16	500	3.2		472	28	500	5.6
8h	453	47	500	9.4		451	49	500	9.8		472	28	500	5.6
9h	425	75	500	15		406	63	469	13.4328		445	55	500	11
10h	365	135	500	27		435	65	500	13		463	37	500	7.4
11h	390	110	500	22		287	100	387	25.8398		418	82	500	16.4
12h	324	176	500	35.2		414	86	500	17.2		361	139	500	27.8

## Sheet: Figure 1D
Figure 1D
Spore	0	1	2	3	4	Total
WT	0	1	7	14	258	280
	1	1	6	9	183	200
	1	0	3	2	206	212
slx8Δ	82	64	84	50	30	310
	30	35	98	34	13	210
	54	56	64	38	8	220

## Sheet: Figure 2B
Figure 2B
		Prophase	MetaⅠ	AnaⅠ	MetaⅡ	AnaⅡ	Sporulated	Total
WT	3h	213	8	5	2	3	0	231
		210	13	5	2	2	1	283
		167	9	6	0	0	0	182
	6h	98	32	16	11	7	24	188
		125	42	33	11	13	36	260
		106	14	19	9	7	29	184
	9h	66	19	8	6	0	178	277
		24	5	5	2	0	178	214
		59	13	7	5	0	171	255
slx8Δ	3h	188	30	5	3	1	0	227
		232	25	3	10	3	0	273
		211	13	2	7	1	0	234
	6h	151	26	3	10	1	3	194
		142	34	7	13	4	3	203
		182	28	6	5	4	6	231
	9h	126	53	13	14	2	37	245
		123	53	8	18	1	81	284
		100	55	4	14	0	27	200

## Sheet: Figure 2D
Figure 2D
	Time	No Zip1	Dotty	Dot-liner	Full SC	Total
WT	6h	230	1	0	0	231
	3h	75	111	12	10	208
	6h	52	67	31	61	211
	9h	100	83	14	13	210
	12h	192	21	2	0	215
	0h	209	7	0	1	217
	3h	90	122	11	6	229
	6h	64	59	28	61	212
	9h	139	55	18	12	224
	12h	200	9	2	1	212
	0h	250	2	0	1	253
	3h	90	85	21	6	202
	6h	40	83	35	91	249
	9h	112	63	21	22	218
	12h	223	6	1	0	230
slx8Δ
	0h	248	2	3	1	254
	3h	84	113	12	1	210
	6h	50	134	26	42	252
	9h	36	34	17	19	106
	12h	97	52	36	56	241
	0h	278	2	0	2	282
	3h	103	72	18	7	200
	6h	43	84	29	76	232
	9h	95	46	21	94	256
	12h	77	58	45	84	264
	0h	230	5	0	0	235
	3h	86	94	27	3	210
	6h	49	81	28	65	223
	9h	47	61	23	80	211
	12h	45	68	32	76	221

## Sheet: Figure 3I
Figure 3I
	Unsparated GFP loci	Total	%Unsparated GFP loci
WT	6	207	2.89855
	7	212	3.30189
	4	222	1.8018
slx8Δ	24	189	12.6984
	41	247	16.5992
	20	198	10.101

## Sheet: Figure 4C
Figure 4C
		Bi+Tr/Te	Total	%Bi+Tr/Te
Vector	WT	149	158	94.3038
		227	247	91.9028
		191	200	95.5
	slx8Δ	70	172	40.6977
		73	211	34.5972
		84	178	47.191
SLX8	slx8Δ	150	179	83.7989
		126	152	82.8947
		141	189	74.6032
SLX8rm	slx8Δ	88	208	42.3077
		137	233	58.7983
		99	205	48.2927

## Sheet: Figure 4D
Figure 4D
		Spore	Total	% Viable spores
Vector	WT	167	196	85.2041
		162	180	90
		152	160	95
	slx8Δ	32	200	16
		57	152	37.5
		63	248	25.4032
SLX8	slx8Δ	128	152	84.2105
		116	160	72.5
		131	200	65.5
SLX8rm	slx8Δ	102	244	41.8033
		70	216	32.4074
		90	200	45

## Sheet: Figure 4E
Figure 4E
		Bi+Tr/Te	Total	%Bi+Tr/Te
Vector	WT	174	191	91.0995
		162	174	93.1034
		143	164	87.1951
		184	204	90.1961
	slx5Δ	258	598	43.1438
		189	552	34.2391
		329	666	49.3994
	slx8Δ	52	214	24.2991
		68	191	35.6021
		79	209	37.799
		56	183	30.6011
	slx5Δ/slx8Δ	172	579	29.7064
		241	658	36.6261
		291	740	39.3243
SLX8	slx8Δ	471	529	89.0359
		424	456	92.9825
		233	443	52.5959
	slx5Δ/slx8Δ	395	523	75.5258
		306	402	76.1194
		419	648	64.6605
SLX8mut-sim	slx8Δ	455	532	85.5263
		382	433	88.2217
		314	485	64.7423
	slx5Δ/slx8Δ	99	183	54.0984
		80	181	44.1989
		44	156	28.2051
		79	227	34.8018

## Sheet: Figure 4F
Figure 4F
		Spore	Total	% Viable spores
Vector	WT	197	216	91.2037
		187	192	97.3958
		149	168	88.6905
	slx8Δ	66	188	35.1064
		29	164	17.6829
		52	160	32.5
SLX8	slx8Δ	583	800	72.875
		573	800	71.625
		564	800	70.5
	slx5Δ/slx8Δ	660	800	82.5
		636	800	79.5
		651	800	81.375
SLX8simΔ	slx8Δ	573	800	71.625
		600	800	75
		557	800	69.625
	slx5Δ/slx8Δ	31	244	12.7049
		47	160	29.375
		26	152	17.1053

[truncated: 12 more sheets: Figure 4I, Figure 4J, Figure 4K, Figure 6C, Figure 6D, Figure 6E, Figure 6F, Figure S3, Figure S4A, Figure S4B, Figure S5B, Figure S6]
